# Supplementary material for: Visual representations of single- and multi-sport participation in a youth swimming sample: Implications for definitions and discussions of early specialization
Source: PLoS One. 2023 Sep 27;18(9):e0292038. doi: 10.1371/journal.pone.0292038 (PMC10530013; doi:10.1371/journal.pone.0292038)
Supplement: S1 Dataset — (XLSX) [file pone.0292038.s001.xlsx]

## Sheet: Codebook Summary
Variable Name	Description	Source	Labels
rec_id	Record identification number	Research team	N/A
sum_win	Summer or winter club	Research team	1 = summer, 2 = winter
age	Age	Swimmer questionnaire	N/A
gender	Gender	Swimmer questionnaire	1 = boy, 2 = girl
sw_main	Self-reported main sport	Swimmer questionnaire	1 = swimming, 2 = sport other than swimming, 3 = no single main sport
a6total_sports	Total number of sports at age 6	Parent questionnaire	N/A
a7total_sports	Total number of sports at age 7	Parent questionnaire	N/A
a8total_sports	Total number of sports at age 8	Parent questionnaire	N/A
a9total_sports	Total number of sports at age 9	Parent questionnaire	N/A
a10total_sports	Total number of sports at age 10	Parent questionnaire	N/A
a11total_sports	Total number of sports at age 11	Parent questionnaire	N/A
a12total_sports	Total number of sports at age 12	Parent questionnaire	N/A
a6swimming	Swimming at age 6	Parent questionnaire	1 = yes, 0 = no, #NULL! indicates that the participant was not involved in any sports at that age
a7swimming	Swimming at age 7	Parent questionnaire	2 = yes, 0 = no, #NULL! indicates that the participant was not involved in any sports at that age
a8swimming	Swimming at age 8	Parent questionnaire	3 = yes, 0 = no, #NULL! indicates that the participant was not involved in any sports at that age
a9swimming	Swimming at age 9	Parent questionnaire	4 = yes, 0 = no, #NULL! indicates that the participant was not involved in any sports at that age
a10swimming	Swimming at age 10	Parent questionnaire	5 = yes, 0 = no, #NULL! indicates that the participant was not involved in any sports at that age
a11swimming	Swimming at age 11	Parent questionnaire	6 = yes, 0 = no, #NULL! indicates that the participant was not involved in any sports at that age
a12swimming	Swimming at age 12	Parent questionnaire	7 = yes, 0 = no, #NULL! indicates that the participant was not involved in any sports at that age
still_swimming	Swimming at follow-up	Follow-up parent questionnaire	1 = still swimming, 2 = no longer swimming, #NULL! = no response

## Sheet: Data for 236 Participants
rec_id	sum_win	age	gender	sw_main	a6total_sports	a7total_sports	a8total_sports	a9total_sports	a10total_sports	a11total_sports	a12total_sports	a6swimming	a7swimming	a8swimming	a9swimming	a10swimming	a11swimming	a12swimming	still_swimming
1	2	13	2	2	1	1	2	2	1	1	7	0	0	1	1	1	1	1	1
2	2	17	1	1	2	2	2	3	2	2	2	1	1	1	1	1	1	1	1
3	2	13	2	1	2	3	2	1	1	3	2	0	0	0	0	0	1	1	1
4	2	15	2	1	0	0	0	1	1	1	1	#NULL!	#NULL!	#NULL!	1	1	1	1	1
7	2	12	2	1	1	1	1	2	3	3	2	1	1	1	1	1	1	1	1
9	2	13	2	1	1	1	1	2	2	2	1	1	1	1	1	1	1	1	1
10	2	17	2	1	0	0	1	1	1	1	1	#NULL!	#NULL!	1	1	1	1	1	#NULL!
11	2	15	2	1	1	1	1	1	1	1	1	1	1	1	1	1	1	1	1
12	2	13	2	3	2	2	2	2	2	2	4	0	0	0	1	1	1	1	1
13	2	17	2	1	1	1	1	1	1	1	1	1	1	1	1	1	1	1	1
14	2	12	2	1	1	1	1	1	1	1	2	1	0	0	0	0	0	1	0
15	2	12	1	1	1	1	2	1	1	1	1	0	0	0	1	1	1	1	1
16	2	14	1	1	2	1	1	2	1	1	1	1	1	1	1	1	1	1	1
17	2	15	1	1	0	0	0	0	1	1	1	#NULL!	#NULL!	#NULL!	#NULL!	0	0	0	1
18	2	14	2	1	2	1	1	1	1	1	1	1	1	1	1	1	1	1	1
19	2	13	2	1	1	1	1	1	1	1	1	1	1	1	1	1	1	1	1
20	2	14	1	1	2	1	1	1	1	1	1	1	1	1	1	1	1	1	#NULL!
22	2	16	1	1	2	2	2	2	2	1	1	1	1	1	1	1	1	1	1
23	2	12	2	1	2	3	2	1	1	1	2	1	1	1	1	1	1	1	1
24	2	13	1	1	0	0	1	1	1	1	1	#NULL!	#NULL!	1	1	1	1	1	1
26	2	13	2	1	3	2	2	2	3	3	3	1	1	1	1	1	1	1	1
27	2	13	1	1	4	4	3	3	2	1	1	1	1	1	1	1	1	1	1
29	2	16	1	1	1	2	2	2	3	2	2	1	1	1	1	1	1	1	1
30	2	13	1	1	1	1	1	1	1	1	1	1	1	1	1	1	1	1	1
31	2	12	2	1	2	2	3	3	3	3	4	1	1	1	1	1	1	1	1
32	2	15	2	2	1	1	1	1	1	1	2	1	1	1	1	1	1	1	1
36	2	12	2	1	3	2	2	2	1	1	1	1	1	1	1	1	1	1	1
37	2	12	2	1	2	2	1	1	1	1	1	1	1	1	1	1	1	1	1
38	2	15	2	1	0	0	0	1	1	1	2	#NULL!	#NULL!	#NULL!	1	1	1	1	1
40	2	12	2	1	0	1	2	1	1	1	1	#NULL!	0	0	1	1	1	1	1
42	2	13	2	1	2	2	2	2	3	5	6	0	0	0	0	0	1	1	1
43	2	13	1	1	1	1	1	3	2	2	2	0	0	0	1	1	1	1	1
45	2	12	2	1	2	2	1	1	1	1	1	1	1	1	1	1	1	1	1
48	2	14	1	1	1	1	1	1	2	2	2	0	0	0	0	1	1	1	1
49	2	15	2	1	1	0	0	1	1	1	5	0	#NULL!	#NULL!	1	1	1	1	1
50	2	13	2	1	2	2	2	2	3	2	3	1	1	1	1	1	1	1	1
51	2	13	1	1	1	1	1	1	1	1	1	1	1	1	1	1	1	1	1
52	2	12	2	1	0	0	0	0	0	1	1	#NULL!	#NULL!	#NULL!	#NULL!	#NULL!	1	1	#NULL!
54	2	14	1	1	0	0	0	0	0	0	1	#NULL!	#NULL!	#NULL!	#NULL!	#NULL!	#NULL!	1	#NULL!
55	2	12	2	1	1	0	0	0	1	1	1	0	#NULL!	#NULL!	#NULL!	1	1	1	1
56	2	14	2	1	1	1	1	1	1	1	1	1	1	1	1	1	1	1	1
57	2	14	2	2	0	0	0	0	1	1	1	#NULL!	#NULL!	#NULL!	#NULL!	0	0	0	0
58	2	12	2	1	1	1	2	2	2	2	2	0	0	1	1	1	1	1	1
59	2	14	1	1	0	0	0	0	0	0	1	#NULL!	#NULL!	#NULL!	#NULL!	#NULL!	#NULL!	1	#NULL!
61	2	17	1	1	1	1	0	0	0	0	0	0	0	#NULL!	#NULL!	#NULL!	#NULL!	#NULL!	0
63	2	14	2	1	0	0	0	0	1	1	1	#NULL!	#NULL!	#NULL!	#NULL!	#NULL!	1	1	1
68	2	12	2	1	2	1	1	1	1	0	1	1	1	1	1	1	#NULL!	1	1
69	2	12	2	1	1	1	0	1	1	1	1	0	0	#NULL!	1	1	1	1	1
71	2	12	1	1	2	2	2	2	2	2	2	1	1	1	1	1	1	1	#NULL!
72	2	12	2	1	0	1	1	1	1	1	1	#NULL!	1	1	1	1	1	1	0
78	2	12	1	1	1	1	1	1	1	1	1	1	1	1	1	1	1	1	1
80	2	17	1	1	3	3	3	3	3	3	3	0	0	0	0	1	1	1	1
81	2	13	2	1	4	4	4	4	5	7	7	1	1	1	1	1	1	1	0
84	2	12	1	1	0	1	1	2	1	1	1	#NULL!	1	1	1	1	1	1	1
87	2	15	1	1	1	1	2	3	3	3	4	0	0	0	0	0	1	1	1
88	2	12	2	1	3	3	2	1	1	1	1	1	1	1	1	1	1	1	1
89	2	15	2	1	3	3	3	3	4	3	6	1	1	1	1	1	1	1	1
90	2	17	1	1	1	1	1	1	2	1	1	0	0	0	0	1	1	1	1
93	2	15	2	1	1	1	1	1	3	4	4	1	1	1	1	1	1	1	1
94	2	15	1	1	1	1	1	1	1	1	1	0	0	0	0	0	1	1	1
96	2	12	2	1	1	1	0	0	1	1	2	0	0	#NULL!	#NULL!	1	1	1	1
97	2	15	1	1	2	2	3	3	3	3	2	0	0	1	1	1	1	1	1
99	2	13	2	1	3	2	3	3	1	2	4	1	1	1	1	1	1	1	1
100	2	14	2	1	2	2	3	2	2	2	2	1	1	1	1	1	1	1	1
102	2	13	2	1	0	0	0	1	1	1	2	#NULL!	#NULL!	#NULL!	1	1	1	1	#NULL!
104	2	13	2	1	1	1	1	1	1	1	3	1	1	0	0	1	1	1	0
106	2	12	1	1	0	0	0	0	1	1	1	#NULL!	#NULL!	#NULL!	#NULL!	1	1	1	1
107	2	13	2	1	1	1	2	2	1	1	1	0	0	0	0	1	1	1	1
110	2	12	2	1	3	2	2	3	2	3	2	1	1	1	1	1	1	1	1
113	2	12	2	1	0	0	1	1	1	2	3	#NULL!	#NULL!	0	0	0	1	1	1
114	2	13	2	1	0	0	1	1	1	1	1	#NULL!	#NULL!	1	1	1	1	1	1
116	2	13	2	1	3	4	4	4	4	4	3	1	1	1	1	1	1	1	1
119	2	12	1	1	1	1	2	1	3	2	2	0	0	1	1	1	1	1	1
123	2	13	2	2	0	2	3	2	3	3	3	#NULL!	1	1	1	1	1	1	1
124	2	14	2	1	1	1	1	1	3	6	8	0	0	0	1	1	1	1	#NULL!
126	2	14	1	3	1	1	1	1	1	1	2	0	0	0	0	0	0	1	0
128	2	14	2	1	0	1	1	1	1	1	1	#NULL!	1	1	1	1	1	1	1
129	2	15	1	1	3	2	2	2	3	3	3	1	1	1	1	0	0	1	1
131	2	12	1	1	0	0	1	1	1	2	2	#NULL!	#NULL!	1	1	1	1	1	1
133	2	13	2	1	2	3	3	3	5	6	5	1	1	1	1	1	1	1	1
134	2	12	2	1	1	1	1	3	2	3	1	0	0	0	1	0	1	1	1
135	2	17	2	1	3	2	2	1	1	1	1	0	0	1	1	1	1	1	1
136	2	13	1	1	0	1	3	2	2	2	2	#NULL!	1	1	1	1	1	1	0
137	2	15	2	1	1	2	2	1	1	1	2	1	1	1	1	0	0	1	1
140	2	12	1	1	0	1	1	2	2	5	4	#NULL!	1	1	1	1	1	1	1
142	2	13	2	1	2	2	3	3	4	5	4	0	0	1	1	1	1	1	1
145	2	12	2	1	3	2	1	1	1	1	1	1	1	1	1	1	1	1	1
148	2	12	1	1	2	2	6	6	6	6	5	0	0	0	0	0	1	1	1
149	2	13	2	1	0	1	1	1	1	1	1	#NULL!	0	1	1	1	1	1	1
150	2	13	1	1	1	1	1	2	1	2	2	1	1	1	1	1	1	1	0
152	2	14	2	1	4	3	3	2	1	2	2	1	1	1	1	1	1	1	1
153	2	13	2	1	2	2	3	4	4	3	4	0	0	1	1	1	1	1	#NULL!
154	2	15	1	1	2	4	3	4	4	4	4	0	0	0	0	1	1	1	1
155	2	14	2	1	0	0	0	2	2	3	4	#NULL!	#NULL!	#NULL!	1	1	1	1	1
157	2	12	2	1	2	3	3	3	3	2	1	1	1	1	1	1	1	1	1
158	2	14	2	1	2	2	2	2	2	2	2	0	0	0	0	0	0	1	1
160	2	14	2	1	2	1	1	2	2	2	3	1	1	1	1	1	1	1	1
162	2	13	2	1	0	0	1	2	2	2	2	#NULL!	#NULL!	1	1	1	1	1	1
165	2	12	2	1	1	1	2	2	2	2	2	1	1	1	1	1	1	1	1
166	2	14	1	1	3	2	3	3	3	3	3	0	0	1	1	1	1	1	1
167	2	16	1	1	2	2	2	2	2	2	2	1	1	1	1	1	1	1	1
168	2	16	2	1	3	3	4	4	4	3	3	1	1	1	1	1	1	1	1
169	2	13	1	1	2	2	2	2	1	1	1	1	1	1	1	1	1	1	1
170	2	16	2	1	0	2	1	2	2	1	1	#NULL!	1	1	1	1	1	1	1
174	2	17	1	1	1	1	2	2	2	1	2	0	0	1	1	1	1	1	1
175	2	17	2	1	2	3	3	2	1	1	1	1	1	1	1	1	1	1	1
177	2	12	2	1	2	2	2	2	2	2	1	1	1	1	1	1	1	1	1
179	2	12	2	1	0	0	0	0	1	1	1	#NULL!	#NULL!	#NULL!	#NULL!	1	1	1	1
181	2	13	1	1	0	0	1	1	1	2	1	#NULL!	#NULL!	0	0	0	1	1	1
183	2	12	2	1	2	2	2	2	1	1	3	0	1	1	1	1	1	1	1
184	2	14	2	1	2	1	1	1	1	1	1	1	1	1	1	1	1	1	1
186	2	15	1	1	4	4	8	8	8	5	5	1	1	1	1	1	1	1	1
187	2	13	2	1	0	2	3	2	2	2	3	#NULL!	0	0	1	1	1	1	1
188	2	16	2	1	0	1	1	1	2	2	2	#NULL!	0	0	0	0	0	0	1
189	2	12	2	1	3	3	3	3	2	2	2	1	1	1	1	1	1	1	1
192	2	14	2	1	0	0	1	2	2	2	2	#NULL!	#NULL!	1	1	1	1	1	1
193	2	16	1	1	2	3	3	2	2	2	1	0	1	1	1	1	1	1	1
194	2	12	2	1	0	0	1	1	1	2	2	#NULL!	#NULL!	1	1	1	1	1	1
196	2	13	2	1	0	0	0	0	1	1	1	#NULL!	#NULL!	#NULL!	#NULL!	1	1	1	1
198	2	16	2	1	3	1	1	2	2	2	2	1	1	1	1	1	1	1	1
199	2	12	2	1	1	2	2	2	3	3	1	0	0	0	0	0	1	1	1
200	2	15	2	1	0	0	0	0	0	0	1	#NULL!	#NULL!	#NULL!	#NULL!	#NULL!	#NULL!	1	1
201	2	15	2	1	2	3	3	3	2	2	1	1	1	1	1	1	1	1	1
202	2	12	2	1	0	0	0	1	1	1	1	#NULL!	#NULL!	#NULL!	1	1	1	1	1
203	2	14	1	1	4	3	3	3	3	4	3	1	1	1	1	1	1	1	1
204	2	15	1	1	2	2	3	2	2	2	1	1	1	1	1	1	1	1	1
208	2	13	1	1	1	1	2	2	2	2	1	1	1	1	1	1	1	1	1
209	2	17	2	1	1	3	2	2	2	2	1	0	1	1	1	1	1	1	1
210	2	12	2	1	2	2	2	2	2	2	3	1	1	1	1	1	1	1	1
211	2	15	1	1	0	0	0	1	1	1	1	#NULL!	#NULL!	#NULL!	1	1	1	1	1
214	2	13	2	1	2	2	3	3	3	3	3	0	0	1	1	1	1	1	1
215	2	13	2	1	3	4	3	3	2	1	3	0	1	1	1	1	1	1	1
217	2	17	1	1	1	1	1	1	1	2	2	0	1	1	1	1	1	1	#NULL!
219	2	13	2	1	3	4	4	3	3	3	2	0	0	1	1	1	1	1	1
221	2	13	1	1	2	2	3	3	2	3	2	1	1	1	1	1	1	1	1
222	2	16	1	1	5	4	4	4	3	3	3	1	1	1	1	1	1	1	1
223	2	16	1	1	1	1	2	3	3	3	2	1	1	1	1	1	1	1	1
227	2	15	1	1	0	1	1	1	2	1	2	#NULL!	1	1	1	1	1	1	1
230	2	15	1	1	2	1	1	1	1	1	1	1	1	1	1	1	1	1	1
231	2	13	2	1	0	0	2	2	2	4	4	#NULL!	#NULL!	1	0	0	0	0	1
234	2	12	1	1	2	3	2	2	2	2	2	1	1	1	1	1	1	1	#NULL!
235	2	12	2	1	3	3	2	3	3	3	3	1	0	1	1	1	1	1	1
236	2	12	2	1	0	0	0	1	1	1	1	#NULL!	#NULL!	#NULL!	1	1	1	1	1
237	2	16	2	1	3	3	1	1	1	1	1	1	1	1	1	1	1	1	1
239	2	17	2	1	1	1	1	1	1	1	1	0	0	0	0	0	0	0	1
240	2	13	2	1	3	3	3	3	3	3	3	1	1	1	1	1	1	1	0
1001	1	12	2	2	2	2	2	1	1	1	2	0	0	0	0	0	0	1	1
1002	1	13	1	1	2	1	2	3	1	2	2	1	1	1	0	0	1	1	1
1003	1	12	1	2	1	1	4	3	2	4	4	1	1	1	0	1	1	1	1
1004	1	13	2	2	3	3	3	2	3	4	7	1	1	1	0	1	1	1	1
1007	1	14	1	1	2	2	2	2	3	2	2	1	1	1	1	1	1	1	1
1008	1	14	1	2	3	3	5	3	3	3	3	1	1	0	1	1	1	1	1
1009	1	15	2	2	4	4	4	4	4	4	6	1	1	1	1	1	1	1	1
1010	1	13	2	1	2	2	2	1	2	1	3	0	0	0	1	1	1	1	1
1012	1	12	2	1	2	2	4	4	4	5	4	0	1	1	1	1	1	1	1
1014	1	12	2	1	1	2	2	2	2	2	3	0	1	1	1	1	1	1	1
1016	1	14	2	3	2	3	4	4	4	4	6	0	1	1	1	1	1	1	1
1018	1	13	2	1	1	2	2	1	1	2	3	1	1	1	1	1	1	1	1
1019	1	13	2	1	1	1	1	1	1	2	2	1	1	1	1	1	1	1	1
1020	1	13	2	1	1	1	1	1	1	1	1	0	0	0	0	1	1	1	1
1021	1	13	1	1	1	1	2	3	3	3	2	1	1	1	1	1	1	1	1
1022	1	14	2	2	2	2	2	2	2	2	2	1	1	1	1	1	1	1	1
1024	1	16	1	2	3	3	3	3	3	3	2	1	1	1	1	1	1	1	0
1025	1	17	1	1	3	2	2	2	1	1	1	0	0	0	1	0	1	1	1
1026	1	16	1	1	2	2	3	3	3	3	4	1	1	1	1	0	0	0	1
1027	1	13	1	1	2	2	2	3	3	2	5	1	1	1	1	1	1	1	1
1029	1	12	2	2	4	3	2	3	3	3	6	1	1	1	1	1	1	1	1
1030	1	14	2	1	4	3	2	2	4	3	3	0	0	0	0	1	1	1	1
1031	1	14	2	1	1	1	2	3	3	4	4	0	0	0	1	1	1	1	0
1033	1	12	2	1	4	3	3	3	2	2	3	1	1	1	1	1	1	1	1
1035	1	14	2	2	2	3	3	3	3	3	4	1	1	1	1	1	1	1	1
1038	1	15	1	2	4	3	2	2	2	2	2	1	1	1	1	1	1	1	1
1040	1	17	1	1	5	5	6	4	5	4	4	1	1	1	1	1	1	1	1
1041	1	17	2	1	1	1	1	2	2	2	2	1	1	1	1	1	1	1	1
1042	1	12	2	3	2	2	2	1	2	2	2	0	1	1	1	1	1	1	1
1043	1	13	1	2	0	0	0	1	1	3	3	#NULL!	#NULL!	#NULL!	0	0	1	1	0
1046	1	12	1	2	3	3	2	2	2	2	2	1	1	1	1	1	1	1	1
1050	1	12	2	2	2	2	2	2	2	2	3	1	1	1	1	1	1	1	1
1054	1	15	1	2	1	1	2	2	1	2	3	0	0	0	0	0	1	1	1
1055	1	13	1	3	2	3	2	9	2	2	4	0	0	0	1	1	1	1	1
1056	1	12	1	2	1	1	1	1	1	3	3	0	0	0	0	0	1	1	0
1060	1	12	2	1	1	1	1	1	1	2	1	1	1	1	1	1	1	1	1
1061	1	12	1	1	2	2	1	2	2	2	2	0	0	0	1	1	1	1	1
1062	1	13	2	1	1	1	1	1	1	3	3	0	0	0	0	0	1	1	0
1063	1	13	2	1	1	1	1	1	1	3	3	0	0	0	0	0	1	1	0
1064	1	13	2	1	2	3	3	3	3	3	2	1	0	1	1	1	1	1	0
1065	1	13	2	3	2	2	3	2	2	2	2	1	1	1	1	1	1	1	1
1068	1	15	2	1	2	3	3	4	4	4	6	0	1	1	1	1	1	1	1
1069	1	14	1	1	1	2	2	2	1	1	2	0	1	1	1	1	1	1	0
1072	1	12	2	1	3	3	2	2	1	3	2	1	1	1	1	1	1	1	1
1073	1	14	1	1	2	2	2	2	2	2	2	1	1	1	1	1	1	1	1
1074	1	15	1	1	2	2	2	2	2	2	3	1	1	1	1	1	1	1	1
1075	1	17	2	1	2	2	2	2	2	2	3	0	1	1	1	1	1	1	1
1078	1	17	2	1	2	1	1	2	2	1	1	1	1	1	1	1	1	1	1
1083	1	13	2	1	1	1	1	1	1	1	2	1	1	1	1	1	1	1	1
1084	1	15	2	3	2	1	1	1	1	2	2	0	0	0	0	0	0	1	1
1087	1	12	1	1	1	1	2	2	1	1	1	1	1	1	1	1	1	1	0
1088	1	16	2	2	2	4	4	4	4	6	6	1	1	1	1	1	1	1	1
1089	1	13	1	3	2	2	2	2	2	2	3	0	1	1	1	1	1	1	1
1090	1	15	1	2	2	3	2	2	1	1	2	1	1	0	1	1	1	1	1
1091	1	14	2	2	3	3	3	3	3	3	3	0	1	1	1	1	1	1	1
1092	1	13	2	1	2	2	2	3	3	2	3	1	1	1	1	1	1	1	1
1093	1	13	1	1	3	3	3	3	3	3	5	0	0	0	0	1	1	1	1
1094	1	13	1	2	1	2	1	2	3	2	3	0	1	1	1	1	1	1	0
1095	1	16	2	1	1	1	2	2	2	2	3	0	0	1	1	1	1	1	1
1098	1	12	2	3	3	3	3	3	2	2	2	1	1	1	1	1	1	1	1
1099	1	17	1	3	1	0	1	1	1	1	2	0	#NULL!	0	0	0	0	0	0
1100	1	12	1	2	2	1	1	3	3	3	3	0	0	0	1	1	1	1	1
1101	1	13	2	3	2	2	2	2	2	2	5	0	0	0	0	0	1	1	1
1103	1	13	2	1	1	1	1	3	2	2	3	1	1	1	1	0	0	1	1
1104	1	12	1	2	1	1	2	3	3	2	2	0	0	1	1	1	1	1	0
1105	1	15	2	1	1	1	2	2	2	3	4	1	1	1	1	1	1	1	1
1106	1	12	1	2	3	3	1	2	2	2	2	0	0	0	1	1	1	1	1
1107	1	14	1	2	1	1	2	2	2	2	2	0	1	1	1	1	1	1	1
1109	1	16	1	1	1	1	1	2	1	1	1	0	0	0	0	1	1	1	1
1111	1	15	1	2	2	4	4	2	1	2	2	0	0	0	0	0	1	1	1
1112	1	16	1	2	3	3	4	4	4	3	2	1	1	0	0	0	0	0	1
1114	1	16	1	2	1	1	2	2	2	2	2	0	0	0	0	0	0	0	1
1115	1	13	2	3	5	5	5	5	4	4	3	1	1	1	1	1	1	1	1
1118	1	12	2	2	2	3	2	3	3	3	3	0	1	1	1	1	1	1	0
1119	1	17	1	1	2	2	2	2	2	2	2	1	1	1	1	1	1	1	1
1120	1	15	1	1	1	2	1	1	1	1	1	1	1	1	1	1	1	1	1
1121	1	17	2	2	1	2	1	1	1	3	4	0	0	0	1	1	1	1	1
1122	1	16	1	1	1	1	1	1	2	2	2	0	0	0	0	0	0	1	#NULL!
1123	1	13	1	1	1	1	1	1	1	1	2	0	1	1	1	1	1	1	#NULL!
1124	1	13	2	3	1	1	2	2	3	3	3	0	0	1	1	1	1	1	1
1126	1	16	2	3	2	1	1	1	1	1	1	1	1	1	1	1	1	1	1
1127	1	15	1	1	2	2	2	2	2	2	2	1	1	1	1	1	1	1	#NULL!
1128	1	14	2	2	2	2	2	2	3	2	4	1	1	1	1	1	1	1	1
1129	1	14	2	3	3	4	4	3	3	2	3	1	0	1	1	1	1	1	1
1130	1	12	2	2	2	2	3	3	3	3	3	1	1	1	1	1	1	1	1
1132	1	14	2	1	1	3	3	3	3	3	3	0	1	1	1	1	1	1	0
1133	1	12	2	1	2	3	3	3	3	2	2	0	1	1	1	1	1	1	0
1136	1	12	1	1	1	1	2	2	3	2	3	0	0	1	1	1	1	1	#NULL!
1137	1	14	2	1	1	2	1	0	1	1	2	0	1	1	#NULL!	0	0	1	1
1138	1	17	1	1	1	2	2	2	2	3	8	0	0	0	1	1	1	1	1
